# Supplementary material for: Phenylpyrazolone-1,2,3-triazole Hybrids as Potent Antiviral Agents with Promising SARS-CoV-2 Main Protease Inhibition Potential
Source: Pharmaceuticals (Basel). 2023 Mar 20;16(3):463. doi: 10.3390/ph16030463 (PMC10051656; doi:10.3390/ph16030463)
Supplement: Supplementary file 1 [file pharmaceuticals-16-00463-s001.zip]

Archive with 1 entries (1 files):
- pharmaceuticals-2216659-supplementary.pdf
